# Supplementary material for: Knowledge and Attitudes towards Palliative Care: Validation of the Spanish Version of Questionnaire on Palliative Care for Advanced Dementia
Source: Healthcare (Basel). 2022 Mar 31;10(4):656. doi: 10.3390/healthcare10040656 (PMC9029205; doi:10.3390/healthcare10040656)
Supplement: Supplementary file 1 [file healthcare-10-00656-s001.zip]

Archive with 1 entries (1 files):
- healthcare-1581918-supplementary.pdf
